# Supplementary material for: A novel function for CDK2 activity at meiotic crossover sites
Source: PLoS Biol. 2020 Oct 19;18(10):e3000903. doi: 10.1371/journal.pbio.3000903 (PMC7595640; doi:10.1371/journal.pbio.3000903)
Supplement: S1 Data — (XLSX) [file pbio.3000903.s001.xlsx]

## Sheet: FIG1N__wild_type
		Wild type Biological Replicate 1									Wild type Biological Replicate 2									Wild type Biological Replicate 3
	IMAGE	Leptotene	Zygotene	Early pachytene	Mid pachytene	Late pachytene	Diplotene/like	Diakinesis		IMAGE	Leptotene	Zygotene	Early pachytene	Mid pachytene	Late pachytene	Diplotene/like	Diakinesis		IMAGE	Leptotene	Zygotene	Early pachytene	Mid pachytene	Late pachytene	Diplotene/like	Diakinesis
	1	1							1	1				1				1	1						1		1
	2			1					1	2		1						1	2						1		1
	3					1			1	3			1					1	3		1						1
	4				1				1	4			1					1	4				1				1
	5	1							1	5		1						1	5		1						1
	6			1					1	6						1		1	6		1						1
	7					1			1	7						1		1	7				1				1
	8				1				1	8		1						1	8				1				1
	9					1			1	9			1					1	9		1						1
	10	1							1	10			1					1	10				1				1
	11			1					1	11			1					1	11						1		1
	12					1			1	12		1						1	12		1						1
	13			1					1	13					1			1	13	1							1
	14	1							1	14			1					1	14				1				1
	15				1				1	15		1						1	15				1				1
	16			1					1	16			1					1	16	1							1
	17					1			1	17						1		1	17		1						1
	18	1							1	18						1		1	18	1							1
	19			1					1	19		1						1	19				1				1
	20				1				1	20			1					1	20				1				1
	21		1						1	21			1					1	21	1							1
	22	1							1	22		1						1	22						1		1
	23			1					1	23						1		1	23		1						1
	24					1			1	24				1				1	24				1				1
	25	1							1	25						1		1	25	1							1
	26				1				1	26		1						1	26	1							1
	27					1			1	27			1					1	27	1							1
	28	1							1	28			1					1	28	1							1
	29		1						1	29							1	1	29				1				1
	30		1						1	30		1						1	30		1						1
	31	1							1	31							1	1	31						1		1
	32						1		1	32			1					1	32		1						1
	33			1					1	33			1					1	33	1							1
	34	1							1	34		1						1	34						1		1
	35		1						1	35						1		1	35						1		1
	36				1				1	36						1		1	36		1						1
	37	1							1	37						1		1	37							1	1
	38				1				1	38		1						1	38		1						1
	39				1				1	39							1	1	39							1	1
	40	1							1	40							1	1	40							1	1
	41					1			1	41							1	1	41							1	1
	42				1				1	42						1		1	42		1						1
	43						1		1	43						1		1	43							1	1
	44		1						1	44						1		1	44						1		1
	45					1			1	45					1			1	45						1		1
	46					1			1	46						1		1	46						1		1
	47				1				1	47						1		1	47						1		1
	48						1		1	48			1					1	48		1						1
	49	1							1	49			1					1	49	1							1
	50						1		1	50			1					1	50						1		1
	51	1							1	51			1					1	51						1		1
	52	1							1	52			1					1	52		1						1
	53		1						1	53			1					1	53		1						1
	54	1							1	54			1					1	54		1						1
	55					1			1	55			1					1	55		1						1
	56			1					1	56						1		1	56							1	1
	57						1		1	57		1						1	57						1		1
	58					1			1	58		1						1	58						1		1
	59					1			1	59						1		1	59						1		1
	60			1					1	60		1						1	60	1							1
	61							1	1	61						1		1	61							1	1
	62					1			1	62				1				1	62		1						1
	63					1			1	63					1			1	63						1		1
	64					1			1	64				1				1	64						1		1
	65			1					1	65					1			1	65						1		1
	66				1				1	66				1				1	66						1		1
	67				1				1	67						1		1	67		1						1
	68		1						1	68			1					1	68			1					1
	69			1					1	69			1					1	69						1		1
	70							1	1	70			1					1	70							1	1
	71			1					1	71			1					1	71							1	1
	72						1		1	72							1	1	72		1						1
	73			1					1	73						1		1	73	1							1
	74					1			1	74						1		1	74			1					1
	75							1	1	75			1					1	75		1						1
	76				1				1	76			1					1	76			1					1
	77						1		1	77						1		1	77						1		1
	78			1					1	78			1					1	78	1							1
	79					1			1	79				1				1	79			1					1
	80				1				1	80				1				1	80			1					1
	81							1	1	81			1					1	81						1		1
	82		1						1	82		1						1	82	1							1
	83						1		1	83			1					1	83			1					1
	84			1					1	84					1			1	84			1					1
	85					1			1	85			1					1	85					1			1
	86							1	1	86					1			1	86	1							1
	87					1			1	87					1			1	87			1					1
	88			1					1	88			1					1	88			1					1
	89				1				1	89			1					1	89					1			1
	90				1				1	90	1							1	90					1			1
	91			1					1	91		1						1	91					1			1
	92					1			1	92					1			1	92	1							1
	93						1		1	93					1			1	93			1					1
	94			1					1	94						1		1	94				1				1
	95					1			1	95			1					1	95			1					1
	96					1			1	96			1					1	96			1					1
	97				1				1	97			1					1	97			1					1
	98			1					1	98				1				1	98	1							1
	99						1		1	99				1				1	99			1					1
	100		1						1	100		1						1	100		1						1
	101							1	1	101					1			1	101			1					1
	102			1					1	102			1					1	102	1							1
	103				1				1	103					1			1	103				1				1
	104				1				1	104			1					1	104				1				1
	105						1		1	105						1		1	105		1						1
	106			1					1	106						1		1	106	1							1
	107					1			1	107		1						1	107				1				1
	108					1			1	108		1						1	108				1				1
	109							1	1	109	1							1	109		1						1
	110			1					1	110			1					1	110						1		1
	111					1			1	111		1						1	111			1					1
	112						1		1	112					1			1	112					1			1
	113			1					1	113		1						1	113						1		1
	114							1	1	114			1					1	114		1						1
	115		1						1	115			1					1	115					1			1
	116						1		1	116		1						1	116					1			1
	117			1					1	117	1							1	117					1			1
	118					1			1	118			1					1	118					1			1
	119					1			1	119		1						1	119						1		1
	120			1					1	120			1					1	120			1					1
	121						1		1	121		1						1	121					1			1
	122						1		1	122					1			1	122	1							1
	123			1					1	123		1						1	123			1					1
	124						1		1	124					1			1	124			1					1
	125		1						1	125	1							1	125		1						1
	126							1	1	126	1							1	126					1			1
	127					1			1	127			1					1	127						1		1
	128					1			1	128			1					1	128						1		1
	129					1			1	129		1						1	129			1					1
	130						1		1	130		1						1	130					1			1
	131		1						1	131			1					1	131					1			1
	132						1		1	132			1					1	132					1			1
	133						1		1	133					1			1	133						1		1
	134			1					1	134					1			1	134				1				1
	135			1					1	135						1		1	135				1				1
	136			1					1	136	1							1	136						1		1
	137					1			1	137				1				1	137						1		1
	138						1		1	138				1				1	138						1		1
	139				1				1	139					1			1	139			1					1
	140			1					1	140					1			1	140					1			1
	141						1		1	141					1			1	141					1			1
	142			1					1	142				1				1	142							1	1
	143						1		1	143						1		1	143				1				1
	144		1						1	144						1		1	144				1				1
	145		1						1	145						1		1	145					1			1
	146			1					1	146			1					1	146					1			1
	147					1			1	147					1			1	147					1			1
	148					1			1	148					1			1	148						1		1
	149						1		1	149	1							1	149				1				1
	150		1						1	150						1		1	150						1		1
	151			1					1	151				1				1	151			1					1
	152						1		1	152					1			1	152				1				1
	153				1				1	153					1			1	153						1		1
	154			1					1	154					1			1	154							1	1
	155		1						1	155							1	1	155			1					1
	156					1			1	156				1				1	156							1	1
	157					1			1	157						1		1	157						1		1
	158			1					1	158				1				1	158						1		1
	159							1	1	159							1	1	159						1		1
	160		1						1	160							1	1	160			1					1
	161						1		1	161	1							1	161					1			1
	162						1		1	162	1							1	162					1			1
	163					1			1	163	1							1	163					1			1
	164					1			1	164							1	1	164			1					1
	165						1		1	165				1				1	165				1				1
	166		1						1	166						1		1	166				1				1
	167				1				1	167					1			1	167				1				1
	168				1				1	168							1	1	168					1			1
	169						1		1	169				1				1	169						1		1
	170					1			1	170				1				1	170			1					1
	171						1		1	171				1				1	171					1			1
	172				1				1	172		1						1	172				1				1
	173						1		1	173						1		1	173				1				1
	174					1			1	174							1	1	174				1				1
	175					1			1	175				1				1	175						1		1
	176							1	1	176						1		1	176				1				1
	177				1				1	177						1		1	177					1			1
	178						1		1	178						1		1	178			1					1
	179						1		1	179				1				1	179					1			1
	180		1						1	180					1			1	180				1				1
	181					1			1	181					1			1	181			1					1
	182					1			1	182	1							1	182				1				1
	183					1			1	183				1				1	183				1				1
	184				1				1	184						1		1	184						1		1
	185						1		1	185					1			1	185			1					1
	186		1						1	186					1			1	186				1				1
	187					1			1	187				1				1	187					1			1
	188					1			1	188						1		1	188						1		1
	189		1						1	189				1				1	189					1			1
	190						1		1	190						1		1	190			1					1
	191					1			1	191						1		1	191				1				1
	192						1		1	192				1				1	192				1				1
	193		1						1	193						1		1	193					1			1
	194						1		1	194					1			1	194			1					1
	195					1			1	195				1				1	195				1				1
	196					1			1	196					1			1	196					1			1
	197		1						1	197					1			1	197				1				1
	198				1				1	198	1							1	198					1			1
	199					1			1	199				1				1	199			1					1
	200		1						1	200				1				1	200					1			1
	COUNT	16	24	36	27	50	36	11	200	COUNT	12	28	48	28	32	40	12	200	COUNT	20	26	32	36	32	42	12	200
	PERCENTAGE	8	12	18	13.5	25	18	5.5	100	PERCENTAGE	6	14	24	14	16	20	6	100	PERCENTAGE	10	13	16	18	16	21	6	100
		WT1	WT2	WT3	MEAN WT	STDEV WT
	Leptotene	8	6	10	8	1.63299
	Zygotene	12	14	13	13	0.816497
	Early pachytene	18	24	16	19.3333	3.39935
	Mid pachytene	13.5	14	18	15.1667	2.01384
	Late pachytene	25	16	16	19	4.24264
	Diplotene/like	18	20	21	19.6667	1.24722
	Diakinesis	5.5	6	6	5.83333	0.235702
		100	100	100	100	0

## Sheet: FIG1N__Cdk2_T160A
		Cdk2T160A Biological Replicate 1									Cdk2T160A Biological Replicate 2									Cdk2T160A Biological Replicate 3
	IMAGE	Leptotene	Zygotene	Early pachytene	Mid pachytene	Late pachytene	Diplotene/like	Diakinesis		IMAGE	Leptotene	Zygotene	Early pachytene	Mid pachytene	Late pachytene	Diplotene/like	Diakinesis		IMAGE	Leptotene	Zygotene	Early pachytene	Mid pachytene	Late pachytene	Diplotene/like	Diakinesis
	1	1							1	1		1						1	1		1						1
	2			1					1	2		1						1	2		1						1
	3		1						1	3			1					1	3		1						1
	4		1						1	4	1							1	4		1						1
	5		1						1	5		1						1	5			1					1
	6		1						1	6			1					1	6			1					1
	7		1						1	7		1						1	7		1						1
	8	1							1	8	1							1	8			1					1
	9	1							1	9		1						1	9	1							1
	10	1							1	10	1							1	10			1					1
	11	1							1	11	1							1	11		1						1
	12		1						1	12			1					1	12			1					1
	13		1						1	13		1						1	13	1							1
	14			1					1	14		1						1	14		1						1
	15	1							1	15			1					1	15		1						1
	16				1				1	16	1							1	16		1						1
	17		1						1	17			1					1	17		1						1
	18	1							1	18		1						1	18	1							1
	19		1						1	19			1					1	19	1							1
	20			1					1	20	1							1	20			1					1
	21	1							1	21			1					1	21			1					1
	22		1						1	22		1						1	22	1							1
	23		1						1	23			1					1	23	1							1
	24			1					1	24		1						1	24			1					1
	25	1							1	25	1							1	25		1						1
	26				1				1	26				1				1	26			1					1
	27		1						1	27		1						1	27			1					1
	28	1							1	28				1				1	28	1							1
	29			1					1	29	1							1	29						1		1
	30		1						1	30		1						1	30		1						1
	31		1						1	31				1				1	31						1		1
	32		1						1	32		1						1	32			1					1
	33	1							1	33	1							1	33			1					1
	34			1					1	34				1				1	34		1						1
	35		1						1	35		1						1	35		1						1
	36		1						1	36		1						1	36			1					1
	37		1						1	37		1						1	37			1					1
	38						1		1	38		1						1	38	1							1
	39				1				1	39		1						1	39		1						1
	40				1				1	40		1						1	40			1					1
	41		1						1	41			1					1	41		1						1
	42				1				1	42			1					1	42			1					1
	43			1					1	43			1					1	43			1					1
	44			1					1	44		1						1	44	1							1
	45	1							1	45				1				1	45			1					1
	46						1		1	46		1						1	46		1						1
	47		1						1	47		1						1	47			1					1
	48		1						1	48	1							1	48						1		1
	49		1						1	49	1							1	49	1							1
	50		1						1	50	1							1	50			1					1
	51			1					1	51	1							1	51		1						1
	52			1					1	52	1							1	52						1		1
	53		1						1	53	1							1	53	1							1
	54						1		1	54	1							1	54						1		1
	55				1				1	55				1				1	55						1		1
	56						1		1	56		1						1	56						1		1
	57	1							1	57		1						1	57	1							1
	58				1				1	58		1						1	58						1		1
	59			1					1	59						1		1	59						1		1
	60		1						1	60						1		1	60						1		1
	61				1				1	61	1							1	61	1							1
	62		1						1	62						1		1	62						1		1
	63	1							1	63		1						1	63	1							1
	64						1		1	64						1		1	64			1					1
	65						1		1	65	1							1	65			1					1
	66						1		1	66						1		1	66			1					1
	67	1							1	67	1							1	67	1							1
	68		1						1	68		1						1	68			1					1
	69		1						1	69						1		1	69			1					1
	70						1		1	70	1							1	70	1							1
	71	1							1	71						1		1	71			1					1
	72			1					1	72		1						1	72				1				1
	73				1				1	73						1		1	73				1				1
	74				1				1	74		1						1	74	1							1
	75			1					1	75						1		1	75				1				1
	76						1		1	76	1							1	76			1					1
	77						1		1	77			1					1	77				1				1
	78			1					1	78		1						1	78	1							1
	79			1					1	79			1					1	79				1				1
	80	1							1	80	1							1	80			1					1
	81						1		1	81			1					1	81			1					1
	82		1						1	82		1						1	82	1							1
	83			1					1	83	1							1	83		1						1
	84			1					1	84			1					1	84			1					1
	85		1						1	85		1						1	85						1		1
	86				1				1	86						1		1	86			1					1
	87				1				1	87	1							1	87			1					1
	88		1						1	88		1						1	88	1							1
	89	1							1	89	1							1	89	1							1
	90						1		1	90						1		1	90	1							1
	91			1					1	91						1		1	91	1							1
	92		1						1	92	1							1	92			1					1
	93				1				1	93	1							1	93		1						1
	94			1					1	94	1							1	94			1					1
	95		1						1	95	1							1	95	1							1
	96				1				1	96	1							1	96			1					1
	97		1						1	97						1		1	97		1						1
	98						1		1	98			1					1	98		1						1
	99		1						1	99			1					1	99	1							1
	100	1							1	100			1					1	100						1		1
	101			1					1	101	1							1	101			1					1
	102		1						1	102	1							1	102	1							1
	103						1		1	103						1		1	103	1							1
	104			1					1	104						1		1	104			1					1
	105				1				1	105						1		1	105						1		1
	106		1						1	106	1							1	106						1		1
	107			1					1	107			1					1	107						1		1
	108		1						1	108			1					1	108	1							1
	109	1							1	109	1							1	109						1		1
	110						1		1	110						1		1	110		1						1
	111			1					1	111	1							1	111		1						1
	112		1						1	112		1						1	112						1		1
	113						1		1	113		1						1	113		1						1
	114			1					1	114	1							1	114	1							1
	115			1					1	115						1		1	115						1		1
	116			1					1	116	1							1	116		1						1
	117						1		1	117				1				1	117		1						1
	118	1							1	118	1							1	118	1							1
	119			1					1	119		1						1	119						1		1
	120			1					1	120		1						1	120						1		1
	121						1		1	121				1				1	121		1						1
	122						1		1	122				1				1	122						1		1
	123			1					1	123		1						1	123	1							1
	124						1		1	124						1		1	124						1		1
	125						1		1	125						1		1	125		1						1
	126						1		1	126		1						1	126		1						1
	127						1		1	127						1		1	127		1						1
	128		1						1	128		1						1	128	1							1
	129		1						1	129			1					1	129		1						1
	130		1						1	130			1					1	130						1		1
	131	1							1	131		1						1	131						1		1
	132						1		1	132			1					1	132						1		1
	133			1					1	133		1						1	133		1						1
	134			1					1	134			1					1	134			1					1
	135			1					1	135			1					1	135		1						1
	136		1						1	136		1						1	136			1					1
	137		1						1	137			1					1	137		1						1
	138		1						1	138			1					1	138			1					1
	139		1						1	139		1						1	139		1						1
	140						1		1	140				1				1	140		1						1
	141	1							1	141		1						1	141		1						1
	142		1						1	142			1					1	142						1		1
	143			1					1	143			1					1	143						1		1
	144			1					1	144				1				1	144		1						1
	145		1						1	145		1						1	145						1		1
	146		1						1	146						1		1	146		1						1
	147						1		1	147		1						1	147						1		1
	148						1		1	148			1					1	148		1						1
	149						1		1	149			1					1	149		1						1
	150	1							1	150		1						1	150				1				1
	151		1						1	151						1		1	151				1				1
	152	1							1	152			1					1	152		1						1
	153	1							1	153				1				1	153			1					1
	154		1						1	154			1					1	154				1				1
	155						1		1	155			1					1	155				1				1
	156	1							1	156			1					1	156			1					1
	157		1						1	157		1						1	157			1					1
	158		1						1	158		1						1	158			1					1
	159			1					1	159		1						1	159				1				1
	160			1					1	160		1						1	160		1						1
	161			1					1	161			1					1	161			1					1
	162	1							1	162			1					1	162			1					1
	163		1						1	163						1		1	163			1					1
	164						1		1	164			1					1	164		1						1
	165			1					1	165			1					1	165		1						1
	166		1						1	166			1					1	166			1					1
	167		1						1	167				1				1	167		1						1
	168			1					1	168		1						1	168			1					1
	169	1							1	169		1						1	169			1					1
	170			1					1	170		1						1	170			1					1
	171				1				1	171		1						1	171		1						1
	172	1							1	172			1					1	172		1						1
	173				1				1	173				1				1	173			1					1
	174			1					1	174			1					1	174			1					1
	175	1							1	175		1						1	175				1				1
	176				1				1	176			1					1	176				1				1
	177		1						1	177		1						1	177		1						1
	178			1					1	178			1					1	178			1					1
	179	1							1	179				1				1	179				1				1
	180			1					1	180		1						1	180			1					1
	181			1					1	181			1					1	181				1				1
	182	1							1	182				1				1	182		1						1
	183			1					1	183		1						1	183				1				1
	184		1						1	184			1					1	184			1					1
	185			1					1	185		1						1	185				1				1
	186	1							1	186		1						1	186		1						1
	187	1							1	187				1				1	187				1				1
	188				1				1	188			1					1	188			1					1
	189		1						1	189				1				1	189			1					1
	190		1						1	190		1						1	190		1						1
	191			1					1	191			1					1	191		1						1
	192	1							1	192		1						1	192		1						1
	193		1						1	193			1					1	193		1						1
	194			1					1	194			1					1	194		1						1
	195		1						1	195			1					1	195			1					1
	196	1							1	196			1					1	196			1					1
	197		1						1	197		1						1	197		1						1
	198			1					1	198		1						1	198		1						1
	199	1							1	199		1						1	199		1						1
	200				1				1	200		1						1	200		1						1
	COUNT	38	63	49	20	0	30	0	200	COUNT	38	68	52	18	0	24	0	200	COUNT	32	61	60	17	0	30	0	200
	PERCENTAGE	19	31.5	24.5	10	0	15	0	100	PERCENTAGE	19	34	26	9	0	12	0	100	PERCENTAGE	16	30.5	30	8.5	0	15	0	100
		T160A1	T160A2	T160A3	MEAN T160A	STDEV T160A
	Leptotene	19	19	16	18	1.41421
	Zygotene	31.5	34	30.5	32	1.47196
	Early pachytene	24.5	26	30	26.8333	2.3214
	Mid pachytene	10	9	8.5	9.16667	0.62361
	Late pachytene	0	0	0	0	0
	Diplotene/like	15	12	15	14	1.41421
	Diakinesis	0	0	0	0	0
		100	100	100	100	0
		100	100	100	100	0

## Sheet: FIG1O,P_wild type
	Wild type Biological Replicate 1																							Wild type Biological Replicate 2																							Wild type Biological Replicate 3
IMAGE #	1	2	3	4	5	6	7	8	9	10	11	12	13	14	15	16	17	18	19	X-Y	P	F	N for X-Y	1	2	3	4	5	6	7	8	9	10	11	12	13	14	15	16	17	18	19	X-Y	P	F	N for X-Y	1	2	3
1	F	F	F	F	F	F	F	F	F	F	F	F	F	F	F	F	F	F	F	N	0	19	1	F	F	F	F	F	F	F	F	F	F	F	F	F	F	F	F	F	F	F	N	0	19	1	F	F	F
2	F	F	F	F	F	F	F	F	F	F	F	F	F	F	F	F	F	F	F	N	0	19	1	F	F	F	F	F	F	F	F	F	F	F	F	F	F	F	F	F	F	F	N	0	19	1	F	F	F
3	F	F	F	F	F	F	F	F	F	F	F	F	F	F	F	F	F	F	F	N	0	19	1	F	F	F	F	F	F	F	F	F	F	F	F	F	F	F	F	F	F	F	N	0	19	1	F	F	F
4	P	F	F	F	F	F	F	F	F	F	F	F	F	F	F	F	F	F	F	N	1	18	1	F	F	F	F	F	F	F	F	F	F	F	F	F	F	F	F	F	F	F	N	0	19	1	F	F	F
5	F	F	F	F	F	F	F	F	F	F	F	F	F	F	F	F	F	F	F	N	0	19	1	F	F	F	F	F	F	F	F	F	F	F	F	F	F	F	F	F	F	F	N	0	19	1	F	F	F
6	F	F	F	F	F	F	F	F	F	F	F	F	F	F	F	F	F	F	F	N	0	19	1	F	F	F	F	F	F	F	F	F	F	F	F	F	F	F	F	F	F	F	N	0	19	1	F	F	F
7	F	F	F	F	F	F	F	F	F	F	F	F	F	F	F	F	F	F	F	N	0	19	1	F	F	F	F	F	F	F	F	F	F	F	F	F	F	F	F	F	F	F	N	0	19	1	P	P	F
8	F	F	F	F	F	F	F	F	F	F	F	F	F	F	F	F	F	F	F	N	0	19	1	F	F	F	F	F	F	F	F	F	F	F	F	F	F	F	F	F	F	F	N	0	19	1	F	F	F
9	F	F	F	F	F	F	F	F	F	F	F	F	F	F	F	F	F	F	F	N	0	19	1	F	F	F	F	F	F	F	F	F	F	F	F	F	F	F	F	F	F	F	N	0	19	1	F	F	F
10	F	F	F	F	F	F	F	F	F	F	F	F	F	F	F	F	F	F	F	N	0	19	1	F	F	F	F	F	F	F	F	F	F	F	F	F	F	F	F	F	F	F	N	0	19	1	F	F	F
11	F	F	F	F	F	F	F	F	F	F	F	F	F	F	F	F	F	F	F	N	0	19	1	P	F	F	F	F	F	F	F	F	F	F	F	F	F	F	F	F	F	F	N	1	18	1	F	F	F
12	F	F	F	F	F	F	F	F	F	F	F	F	F	F	F	F	F	F	F	N	0	19	1	F	F	F	F	F	F	F	F	F	F	F	F	F	F	F	F	F	F	F	N	0	19	1	P	F	F
13	F	F	F	F	F	F	F	F	F	F	F	F	F	F	F	F	F	F	F	N	0	19	1	F	F	F	F	F	F	F	F	F	F	F	F	F	F	F	F	F	F	F	N	0	19	1	F	F	F
14	F	F	F	F	F	F	F	F	F	F	F	F	F	F	F	F	F	F	F	N	0	19	1	F	F	F	F	F	F	F	F	F	F	F	F	F	F	F	F	F	F	F	N	0	19	1	F	F	F
15	F	F	F	F	F	F	F	F	F	F	F	F	F	F	F	F	F	F	F	N	0	19	1	F	F	F	F	F	F	F	F	F	F	F	F	F	F	F	F	F	F	F	N	0	19	1	F	F	F
		COUNT/NUCLEI ( P )	COUNT/NUCLEI ( F )		Synapsed X-Y (N)																																	#REF!
	1	0	19		1
	2	0	19		1
	3	0	19		1
	4	1	18		1
	5	0	19		1
	6	0	19		1
	7	0	19		1
	8	0	19		1
	9	0	19		1
	10	0	19		1
	11	0	19		1
	12	0	19		1
	13	0	19		1
	14	0	19		1
	15	0	19		1
	16	0	19		1
	17	0	19		1
	18	0	19		1
	19	0	19		1
	20	0	19		1
	21	0	19		1
	22	0	19		1
	23	0	19		1
	24	0	19		1
	25	0	19		1
	26	1	18		1
	27	0	19		1
	28	0	19		1
	29	0	19		1
	30	0	19		1
	31	0	19		1
	32	0	19		1
	33	0	19		1
	34	0	19		1
	35	0	19		0
	36	0	19		1
	37	2	17		1
	38	0	19		1
	39	0	19		1
	40	0	19		1
	41	0	19		1
	42	1	18		1
	43	0	19		1
	44	0	19		1
	45	0	19		1
		Partially synapsed	Fully synapsed		NORMALLY SYNAPSED X-Y
	TOTAL	5	850		44
	PERCENTAGE OF COUNTABLE	0.584795	99.4152		97.7778
	AVERAGE	0.111111	18.8889		0.977778
	STDEV	0.382707	0.382707		0.149071
	NUCLEI COUNT >0	3	41	Number fully synapsed (19)	44	Number with synapsed X-Y
	Percent	6.66667	91.1111	% of nuclei fully synapsed	97.7778	% of nuclei fully synapsed X-Y
	Percent	93.3333	8.88889	% of nuclei not fully synapsed	2.22222	% of nuclei unsynapsed X-Y
		omly 6.6% had at least one with partial synapsis	91.1% had full synapsis of all autosomes
[truncated: 20 more columns]

## Sheet: FIG1O,P_Cdk2_T160A
	Cdk2T160A Biological Replicate 1																							Cdk2T160A Biological Replicate 2																							Cdk2T160A Biological Replicate 3
IMAGE #	1	2	3	4	5	6	7	8	9	10	11	12	13	14	15	16	17	18	19	X-Y	P	F	N for X-Y	1	2	3	4	5	6	7	8	9	10	11	12	13	14	15	16	17	18	19	X-Y	P	F	N for X-Y	1	2	3
1	P	P	P	P	P	P	P	P	P	P	P	P	F	F	F	F	F	F	F	N	12	7	1	F	F	F	F	F	F	F	F	F	F	F	F	F	F	F	F	F	F	F	N	0	19	1	F	F	F
2	P	P	P	F	F	F	F	F	F	F	F	F	F	F	F	F	F	F	F	N	3	16	1	F	F	F	F	F	F	F	F	F	F	F	F	F	F	F	F	F	F	F	N	0	19	1	P	F	F
3	F	F	F	F	F	F	F	F	F	F	F	F	F	F	F	F	F	F	F	N	0	19	1	F	F	F	F	F	F	F	F	F	F	F	F	F	F	F	F	F	F	F	N	0	19	1	F	F	F
4	P	P	P	F	F	F	F	F	F	F	F	F	F	F	F	F	F	F	F	A	3	16	0	P	P	F	F	F	F	F	F	F	F	F	F	F	F	F	F	F	F	F	A	2	17	0	P	F	F
5	F	F	F	F	F	F	F	F	F	F	F	F	F	F	F	F	F	F	F	N	0	19	1	P	P	F	F	F	F	F	F	F	F	F	F	F	F	F	F	F	F	F	A	2	17	0	P	P	P
6	F	F	F	F	F	F	F	F	F	F	F	F	F	F	F	F	F	F	F	N	0	19	1	P	P	P	P	P	P	P	P	P	P	P	P	F	F	F	F	F	F	F	N	12	7	1	P	F	F
7	F	F	F	F	F	F	F	F	F	F	F	F	F	F	F	F	F	F	F	N	0	19	1	P	P	P	P	P	P	F	F	F	F	F	F	F	F	F	F	F	F	F	N	6	13	1	F	F	F
8	F	F	F	F	F	F	F	F	F	F	F	F	F	F	F	F	F	F	F	A	0	19	0	P	P	P	P	P	P	F	F	F	F	F	F	F	F	F	F	F	F	F	N	6	13	1	P	P	P
9	F	F	F	F	F	F	F	F	F	F	F	F	F	F	F	F	F	F	F	N	0	19	1	P	P	P	P	P	P	F	F	F	F	F	F	F	F	F	F	F	F	F	N	6	13	1	P	P	F
10	F	F	F	F	F	F	F	F	F	F	F	F	F	F	F	F	F	F	F	N	0	19	1	P	P	P	F	F	F	F	F	F	F	F	F	F	F	F	F	F	F	F	N	3	16	1	P	F	F
11	P	P	F	F	F	F	F	F	F	F	F	F	F	F	F	F	F	F	F	N	2	17	1	P	P	P	F	F	F	F	F	F	F	F	F	F	F	F	F	F	F	F	A	3	16	0
12	F	F	F	F	F	F	F	F	F	F	F	F	F	F	F	F	F	F	F	N	0	19	1	P	P	P	F	F	F	F	F	F	F	F	F	F	F	F	F	F	F	F	A	3	16	0
13	F	F	F	F	F	F	F	F	F	F	F	F	F	F	F	F	F	F	F	A	0	19	0	P	P	F	F	F	F	F	F	F	F	F	F	F	F	F	F	F	F	F	N	2	17	1
14	P	F	F	F	F	F	F	F	F	F	F	F	F	F	F	F	F	F	F	N	1	18	1	P	P	F	F	F	F	F	F	F	F	F	F	F	F	F	F	F	F	F	N	2	17	1
15	F	F	F	F	F	F	F	F	F	F	F	F	F	F	F	F	F	F	F	N	0	19	1	F	F	F	F	F	F	F	F	F	F	F	F	F	F	F	F	F	F	F	N	0	19	1
		COUNT/NUCLEI ( P )	COUNT/NUCLEI ( F )		Synapsed X-Y (N)																																	#REF!
	1	12	7		1
	2	3	16		1
	3	0	19		1
	4	3	16		0
	5	0	19		1
	6	0	19		1
	7	0	19		1
	8	0	19		0
	9	0	19		1
	10	0	19		1
	11	2	17		1
	12	0	19		1
	13	0	19		0
	14	1	18		1
	15	0	19		1
	16	0	19		1
	17	0	19		1
	18	0	19		1
	19	2	17		0
	20	2	17		0
	21	12	7		1
	22	6	13		1
	23	6	13		1
	24	6	13		1
	25	3	16		1
	26	3	16		0
	27	3	16		0
	28	2	17		1
	29	2	17		1
	30	0	19		1
	31	0	19		1
	32	1	18		0
	33	0	19		0
	34	1	18		1
	35	15	4		1
	36	1	18		1
	37	0	19		1
	38	7	12		1
	39	2	17		0
	40	1	18		1
		Partially synapsed	Fully synapsed		NORMALLY SYNAPSED X-Y
	TOTAL	96	664		30
	PERCENTAGE OF COUNTABLE	12.6316	87.3684		3.94737
	AVERAGE	4.87218	16.6		0.75
	STDEV	14.9165	3.62894		0.438529
	NUCLEI COUNT >0	23	17	Number fully synapsed (19)	30	Number with synapsed X-Y
	Percent	57.5	42.5	% of nuclei fully synapsed	75	% of nuclei fully synapsed X-Y
	Percent	42.5	57.5	% of nuclei not fully synapsed	25	% of nuclei unsynapsed X-Y
		57.5% had at least one with partial synapsis	only 42.5% had full synapsis of all autosomes
[truncated: 20 more columns]

## Sheet: FIG1Q_wild_type
	Wild type Biological Replicate 1																								Wild type Biological Replicate 2																								Wild type Biological Replicate 3
IMAGE #	1	2	3	4	5	6	7	8	9	10	11	12	13	14	15	16	17	18	19	X-Y	E	F	N	N for X-Y	1	2	3	4	5	6	7	8	9	10	11	12	13	14	15	16	17	18	19	X-Y	E	F	N	N for X-Y	1
1	N	N	N	N	N	N	N	N	N	N	N	N	N	N	N	N	N	N	N	N	0	0	19	1	N	N	N	N	N	N	N	N	N	N	N	N	N	N	N	N	N	N	N	N	0	0	19	1	N
2	N	N	N	N	N	N	N	N	N	N	N	N	N	N	N	N	N	N	N	N	0	0	19	1	N	N	N	N	N	N	N	N	N	N	N	N	N	N	N	N	N	N	N	N	0	0	19	1	N
3	N	N	N	N	N	N	N	N	N	N	N	N	N	N	N	N	N	N	N	N	0	0	19	1	N	N	N	N	N	N	N	N	N	N	N	N	N	N	N	N	N	N	N	N	0	0	19	1	N
4	N	N	N	N	N	N	N	N	N	N	N	N	N	N	N	N	N	N	N	N	0	0	19	1	N	N	N	N	N	N	N	N	N	N	N	N	N	N	N	N	N	N	N	N	0	0	19	1	N
5	N	N	N	N	N	N	N	N	N	N	N	N	N	N	N	N	N	N	N	N	0	0	19	1	N	N	N	N	N	N	N	N	N	N	N	N	N	N	N	N	N	N	N	N	0	0	19	1	N
6	E	N	N	N	N	N	N	N	N	N	N	N	N	N	N	N	N	N	N	N	1	0	18	1	N	N	N	N	N	N	N	N	N	N	N	N	N	N	N	N	N	N	N	N	0	0	19	1	N
7	N	N	N	N	N	N	N	N	N	N	N	N	N	N	N	N	N	N	N	N	0	0	19	1	N	N	N	N	N	N	N	N	N	N	N	N	N	N	N	N	N	N	N	N	0	0	19	1	N
8	N	N	N	N	N	N	N	N	N	N	N	N	N	N	N	N	N	N	N	N	0	0	19	1	N	N	N	N	N	N	N	N	N	N	N	N	N	N	N	N	N	N	N	N	0	0	19	1	N
9	N	N	N	N	N	N	N	N	N	N	N	N	N	N	N	N	N	N	N	N	0	0	19	1	N	N	N	N	N	N	N	N	N	N	N	N	N	N	N	N	N	N	N	N	0	0	19	1	N
10	N	N	N	N	N	N	N	N	N	N	N	N	N	N	N	N	N	N	N	N	0	0	19	1	N	N	N	N	N	N	N	N	N	N	N	N	N	N	N	N	N	N	N	N	0	0	19	1	N
11	N	N	N	N	N	N	N	N	N	N	N	N	N	N	N	N	N	N	N	N	0	0	19	1	N	N	N	N	N	N	N	N	N	N	N	N	N	N	N	N	N	N	N	N	0	0	19	1	E
12	N	N	N	N	N	N	N	N	N	N	N	N	N	N	N	N	N	N	N	N	0	0	19	1	N	N	N	N	N	N	N	N	N	N	N	N	N	N	N	N	N	N	N	N	0	0	19	1	N
13	N	N	N	N	N	N	N	N	N	N	N	N	N	N	N	N	N	N	N	N	0	0	19	1	N	N	N	N	N	N	N	N	N	N	N	N	N	N	N	N	N	N	N	N	0	0	19	1	N
14	N	N	N	N	N	N	N	N	N	N	N	N	N	N	N	N	N	N	N	N	0	0	19	1	N	N	N	N	N	N	N	N	N	N	N	N	N	N	N	N	N	N	N	N	0	0	19	1	N
15	N	N	N	N	N	N	N	N	N	N	N	N	N	N	N	N	N	N	N	N	0	0	19	1	N	N	N	N	N	N	N	N	N	N	N	N	N	N	N	N	N	N	N	N	0	0	19	1	N
		COUNT/NUCLEI ( E )	COUNT/NUCLEI ( F )	COUNT/NUCLEI ( N )		Synapsed X-Y (N)
	1	0	0	19		1
	2	0	0	19		1
	3	0	0	19		1
	4	0	0	19		1
	5	0	0	19		1
	6	1	0	18		1
	7	0	0	19		1
	8	0	0	19		1
	9	0	0	19		1
	10	0	0	19		1
	11	0	0	19		1
	12	0	0	19		1
	13	0	0	19		1
	14	0	0	19		1
	15	0	0	19		1
	16	0	0	19		1
	17	0	0	19		1
	18	0	0	19		1
	19	0	0	19		1
	20	0	0	19		1
	21	0	0	19		1
	22	0	0	19		1
	23	0	0	19		1
	24	0	0	19		1
	25	0	0	19		1
	26	0	0	19		1
	27	0	0	19		1
	28	0	0	19		1
	29	0	0	19		1
	30	0	0	19		1
	31	0	0	19		1
	32	0	0	19		1
	33	0	0	19		1
	34	0	0	19		1
	35	0	0	19		0
	36	0	0	19		1
	37	0	0	19		1
	38	0	0	19		1
	39	0	0	19		1
	40	0	0	19		1
	41	1	0	18		1
	42	0	0	19		1
	43	0	0	19		1
	44	0	0	19		1
	45	0	0	19		1
		END TO END	FRAGMENTED	NORMALLY SYNAPSED AUTOSOMES		NORMALLY SYNAPSED X-Y
	TOTAL	2	0	853		44
	PERCENTAGE OF COUNTABLE	0.233918	0	99.7661		97.7778
	AVERAGE	0.0444444	0	18.9556		0.977778
	STDEV	0.208409	0	0.208409		0.149071
	NUCLEI COUNT >0	0	0	43	Number fully synapsed (19)	44	Number with synapsed X-Y
	Percent	0	0	95.5556	% of nuclei fully synapsed	97.7778	% of nuclei unynapsed X-Y
	Percent	100	100	4.44444	% of nuclei not fully synapsed	2.22222	% of nuclei fully synapsed X-Y
		END TO END	FRAGMENTED
	0	43	45
	0	95.5556	100
	1 to 4	2	0
	% 1 to 4	4.44444	0
	>4	0	0
	% >4	0	0
		USE FOR FIGURE
				NORMALLY SYNAPSED AUTOSOMES
			0 with abnormal synapsis	43
			0 with abnormal synapsis (%)	95.5556
			1 to 5 with abnormal synapsis	2
			1 to 5 with abnormal synapsis (%)	4.44444
			6 to 10 with abnormal synapsis	0
			6 to 10 with abnormal synapsis (%)	0
			>10 with abnormal synapsis	0
			>10 with abnormal synapsis (%)	0
			>5 with abnormal synapsis	0
			>5 with abnormal synapsis (%)	0
[truncated: 23 more columns]

## Sheet: FIG1Q_Cdk2_T160A
	Cdk2T160A Biological Replicate 1																								Cdk2T160A Biological Replicate 2																								Cdk2T160A Biological Replicate 3
IMAGE #	1	2	3	4	5	6	7	8	9	10	11	12	13	14	15	16	17	18	19	X-Y	E	F	N	N for X-Y	1	2	3	4	5	6	7	8	9	10	11	12	13	14	15	16	17	18	19	X-Y	E	F	N	N for X-Y	1
1	N	N	N	N	N	N	N	N	N	N	N	N	N	N	N	N	N	N	N	N	0	0	19	1	N	N	N	N	N	N	N	N	N	N	N	N	N	N	N	N	N	N	N	N	0	0	19	1	N
2	E	N	N	N	N	N	N	N	N	N	N	N	N	N	N	N	N	N	N	N	1	0	18	1	N	N	N	N	N	N	N	N	N	N	N	N	N	N	N	N	N	N	N	N	0	0	19	1	N
3	N	N	N	N	N	N	N	N	N	N	N	N	N	N	N	N	N	N	N	N	0	0	19	1	N	N	N	N	N	N	N	N	N	N	N	N	N	N	N	N	N	N	N	N	0	0	19	1	N
4	E	N	N	N	N	N	N	N	N	N	N	N	N	N	N	N	N	N	N	A	1	0	18	0	N	N	N	N	N	N	N	N	N	N	N	N	N	N	N	N	N	N	N	A	0	0	19	0	N
5	N	N	N	N	N	N	N	N	N	N	N	N	N	N	N	N	N	N	N	N	0	0	19	1	N	N	N	N	N	N	N	N	N	N	N	N	N	N	N	N	N	N	N	A	0	0	19	0	E
6	N	N	N	N	N	N	N	N	N	N	N	N	N	N	N	N	N	N	N	N	0	0	19	1	E	N	N	N	N	N	N	N	N	N	N	N	N	N	N	N	N	N	N	N	1	0	18	1	N
7	N	N	N	N	N	N	N	N	N	N	N	N	N	N	N	N	N	N	N	N	0	0	19	1	E	E	N	N	N	N	N	N	N	N	N	N	N	N	N	N	N	N	N	N	2	0	17	1	N
8	N	N	N	N	N	N	N	N	N	N	N	N	N	N	N	N	N	N	N	A	0	0	19	0	E	E	N	N	N	N	N	N	N	N	N	N	N	N	N	N	N	N	N	N	2	0	17	1	N
9	N	N	N	N	N	N	N	N	N	N	N	N	N	N	N	N	N	N	N	N	0	0	19	1	F	N	N	N	N	N	N	N	N	N	N	N	N	N	N	N	N	N	N	N	0	1	18	1	E
10	N	N	N	N	N	N	N	N	N	N	N	N	N	N	N	N	N	N	N	N	0	0	19	1	N	N	N	N	N	N	N	N	N	N	N	N	N	N	N	N	N	N	N	N	0	0	19	1	N
11	N	N	N	N	N	N	N	N	N	N	N	N	N	N	N	N	N	N	N	N	0	0	19	1	N	N	N	N	N	N	N	N	N	N	N	N	N	N	N	N	N	N	N	A	0	0	19	0
12	N	N	N	N	N	N	N	N	N	N	N	N	N	N	N	N	N	N	N	N	0	0	19	1	N	N	N	N	N	N	N	N	N	N	N	N	N	N	N	N	N	N	N	A	0	0	19	0
13	F	N	N	N	N	N	N	N	N	N	N	N	N	N	N	N	N	N	N	A	0	1	18	0	N	N	N	N	N	N	N	N	N	N	N	N	N	N	N	N	N	N	N	N	0	0	19	1
14	N	N	N	N	N	N	N	N	N	N	N	N	N	N	N	N	N	N	N	N	0	0	19	1	N	N	N	N	N	N	N	N	N	N	N	N	N	N	N	N	N	N	N	N	0	0	19	1
15	N	N	N	N	N	N	N	N	N	N	N	N	N	N	N	N	N	N	N	N	0	0	19	1	N	N	N	N	N	N	N	N	N	N	N	N	N	N	N	N	N	N	N	N	0	0	19	1
		COUNT/NUCLEI ( E )	COUNT/NUCLEI ( F )	COUNT/NUCLEI ( N )		Synapsed X-Y (N)																																	#REF!
	1	0	0	19		1
	2	1	0	18		1
	3	0	0	19		1
	4	1	0	18		0
	5	0	0	19		1
	6	0	0	19		1
	7	0	0	19		1
	8	0	0	19		0
	9	0	0	19		1
	10	0	0	19		1
	11	0	0	19		1
	12	0	0	19		1
	13	0	1	18		0
	14	0	0	19		1
	15	0	0	19		1
	16	0	0	19		1
	17	0	0	19		1
	18	0	0	19		1
	19	0	0	19		0
	20	0	0	19		0
	21	1	0	18		1
	22	2	0	17		1
	23	2	0	17		1
	24	0	1	18		1
	25	0	0	19		1
	26	0	0	19		0
	27	0	0	19		0
	28	0	0	19		1
	29	0	0	19		1
	30	0	0	19		1
	31	0	0	19		1
	32	0	0	19		0
	33	0	0	19		0
	34	0	0	19		1
	35	5	0	14		1
	36	0	0	19		1
	37	0	0	19		1
	38	0	0	19		1
	39	2	1	16		0
	40	0	0	19		1
		END TO END	FRAGMENTED	NO DEFECT		NORMALLY SYNAPSED X-Y
	TOTAL	14	3	743		30
	PERCENTAGE OF COUNTABLE	1.84211	0.394737	97.7632		3.94737
	AVERAGE	0.710526	0.075	18.575		0.75
	STDEV	2.30688	0.266747	1.00989		0.438529
	NUCLEI COUNT >0	7	3	31	Number fully synapsed (19)	30	Number with synapsed X-Y
	Percent	17.5	7.5	77.5	% of nuclei fully synapsed	75	% of nuclei fully synapsed X-Y
	Percent	82.5	92.5	22.5	% of nuclei not fully synapsed	25	% of nuclei unsynapsed X-Y
		END TO END	FRAGMENTED
	0	33	37
	0	82.5	92.5
	1 to 4	6	3
	% 1 to 4	15	7.5
	>4	1	0
	% >4	2.5	0
		USE FOR FIGURE
				NORMALLY SYNAPSED AUTOSOMES
			0 with abnormal synapsis	31
			0 with abnormal synapsis (%)	77.5
			1 to 5 with abnormal synapsis	9
			1 to 5 with abnormal synapsis (%)	22.5
			6 to 10 with abnormal synapsis	0
			6 to 10 with abnormal synapsis (%)	0
			>10 with abnormal synapsis	0
			>10 with abnormal synapsis (%)	0
			>5 with abnormal synapsis	0
			>5 with abnormal synapsis (%)	0
[truncated: 23 more columns]

## Sheet: FIG2F_wild_type
	Wild type Biological Replicate 1																								Wild type Biological Replicate 2																								Wild type Biological Replicate 3
IMAGE #	1	2	3	4	5	6	7	8	9	10	11	12	13	14	15	16	17	18	19	X-Y	TT	TC	CC	N	1	2	3	4	5	6	7	8	9	10	11	12	13	14	15	16	17	18	19	X-Y	TT	TC	CC	N	1
1	TT	N	N	N	N	N	N	N	N	N	N	N	N	N	N	N	N	N	N	N	1	0	0	19	N	N	N	N	N	N	N	N	N	N	N	N	N	N	N	N	N	N	N	N	0	0	0	20	N
2	N	N	N	N	N	N	N	N	N	N	N	N	N	N	N	N	N	N	N	N	0	0	0	20	N	N	N	N	N	N	N	N	N	N	N	N	N	N	N	N	N	N	N	N	0	0	0	20	N
3	N	N	N	N	N	N	N	N	N	N	N	N	N	N	N	N	N	N	N	N	0	0	0	20	N	N	N	N	N	N	N	N	N	N	N	N	N	N	N	N	N	N	N	N	0	0	0	20	N
4	N	N	N	N	N	N	N	N	N	N	N	N	N	N	N	N	N	N	N	N	0	0	0	20	N	N	N	N	N	N	N	N	N	N	N	N	N	N	N	N	N	N	N	N	0	0	0	20	N
5	N	N	N	N	N	N	N	N	N	N	N	N	N	N	N	N	N	N	N	N	0	0	0	20	N	N	N	N	N	N	N	N	N	N	N	N	N	N	N	N	N	N	N	N	0	0	0	20	N
6	N	N	N	N	N	N	N	N	N	N	N	N	N	N	N	N	N	N	N	N	0	0	0	20	N	N	N	N	N	N	N	N	N	N	N	N	N	N	N	N	N	N	N	N	0	0	0	20	N
7	TC	N	N	N	N	N	N	N	N	N	N	N	N	N	N	N	N	N	N	N	0	1	0	19	TT	N	N	N	N	N	N	N	N	N	N	N	N	N	N	N	N	N	N	N	1	0	0	19	N
8	N	N	N	N	N	N	N	N	N	N	N	N	N	N	N	N	N	N	N	N	0	0	0	20	N	N	N	N	N	N	N	N	N	N	N	N	N	N	N	N	N	N	N	N	0	0	0	20	N
9	N	N	N	N	N	N	N	N	N	N	N	N	N	N	N	N	N	N	N	N	0	0	0	20	N	N	N	N	N	N	N	N	N	N	N	N	N	N	N	N	N	N	N	N	0	0	0	20	N
10	N	N	N	N	N	N	N	N	N	N	N	N	N	N	N	N	N	N	N	N	0	0	0	20	N	N	N	N	N	N	N	N	N	N	N	N	N	N	N	N	N	N	N	N	0	0	0	20	N
11	N	N	N	N	N	N	N	N	N	N	N	N	N	N	N	N	N	N	N	N	0	0	0	20	N	N	N	N	N	N	N	N	N	N	N	N	N	N	N	N	N	N	N	N	0	0	0	20	N
12	N	N	N	N	N	N	N	N	N	N	N	N	N	N	N	N	N	N	N	N	0	0	0	20	N	N	N	N	N	N	N	N	N	N	N	N	N	N	N	N	N	N	N	N	0	0	0	20	N
13	N	N	N	N	N	N	N	N	N	N	N	N	N	N	N	N	N	N	N	N	0	0	0	20	N	N	N	N	N	N	N	N	N	N	N	N	N	N	N	N	N	N	N	N	0	0	0	20	N
14	N	N	N	N	N	N	N	N	N	N	N	N	N	N	N	N	N	N	N	N	0	0	0	20	N	N	N	N	N	N	N	N	N	N	N	N	N	N	N	N	N	N	N	N	0	0	0	20	N
15	N	N	N	N	N	N	N	N	N	N	N	N	N	N	N	N	N	N	N	N	0	0	0	20	N	N	N	N	N	N	N	N	N	N	N	N	N	N	N	N	N	N	N	N	0	0	0	20	N
		COUNT/NUCLEI ( TT )	COUNT/NUCLEI ( TC )	COUNT/NUCLEI ( CC )		COUNT/NUCLEI ( N )
	1	1	0	0		19
	2	0	0	0		20
	3	0	0	0		20
	4	0	0	0		20
	5	0	0	0		20
	6	0	0	0		20
	7	0	1	0		19
	8	0	0	0		20
	9	0	0	0		20
	10	0	0	0		20
	11	0	0	0		20
	12	0	0	0		20
	13	0	0	0		20
	14	0	0	0		20
	15	0	0	0		20
	16	0	0	0		20
	17	0	0	0		20
	18	0	0	0		20
	19	0	0	0		20
	20	0	0	0		20
	21	0	0	0		20
	22	1	0	0		19
	23	0	0	0		20
	24	0	0	0		20
	25	0	0	0		20
	26	0	0	0		20
	27	0	0	0		20
	28	0	0	0		20
	29	0	0	0		20
	30	0	0	0		20
	31	0	0	0		20
	32	0	0	0		20
	33	0	0	0		20
	34	0	0	0		20
	35	0	0	0		20
	36	0	0	0		20
	37	0	0	0		20
	38	0	0	0		20
	39	0	0	0		20
	40	0	0	0		20
	41	0	0	0		20
	42	0	0	0		20
	43	0	0	0		20
	44	0	0	0		20
	45	0	0	0		20
		TT	TC	CC		N
	TOTAL	2	1	0	TOTAL UNAFFECTED	897
	PERCENTAGE OF COUNTABLE	0.222222	0.111111	0	PERCENTAGE OF COUNTABLE UNAFFECTED	99.6667
	AVERAGE	0.0444444	0.0222222	0	AVERAGE	19.9333
	STDEV	0.208409	0.149071	0	STDEV	0.252262
	NUCLEI COUNT >0	2	1	0	NUCLEI COUNT =20	42
	Percent of nuceli AFFECTED	4.44444	2.22222	0	Percent of nuclei UNAFFECTED	93.3333
	Percent of nuceli unaffected	95.5556	97.7778	100	Percent of nuclei affected	6.66667
		TT	TC	CC
	0	43	44	45
	0	95.5556	97.7778	100
	1 to 4	2	1	0
	% 1 to 4	4.44444	2.22222	0
	>4	0	0	0
	% >4	0	0	0
		USE FOR FIGURE
				NORMALLY SYNAPSED AUTOSOMES
			0 with abnormal synapsis	0
			0 with abnormal synapsis (%)	0
			1 to 5 with abnormal synapsis	0
			1 to 5 with abnormal synapsis (%)	0
			6 to 10 with abnormal synapsis	0
			6 to 10 with abnormal synapsis (%)	0
			>10 with abnormal synapsis	45
			>10 with abnormal synapsis (%)	100
			>5 with abnormal synapsis	45
			>5 with abnormal synapsis (%)	100
[truncated: 23 more columns]

## Sheet: FIG2F_Cdk2_T160A
	Cdk2T160A Biological Replicate 1																								Cdk2T160A Biological Replicate 2																								Cdk2T160A Biological Replicate 3
IMAGE #	1	2	3	4	5	6	7	8	9	10	11	12	13	14	15	16	17	18	19	X-Y	TT	TC	CC	N	1	2	3	4	5	6	7	8	9	10	11	12	13	14	15	16	17	18	19	X-Y	TT	TC	CC	N	1
1	TT	TC	N	N	N	N	N	N	N	N	N	N	N	N	N	N	N	N	N	N	1	1	0	18	TT	N	N	N	N	N	N	N	N	N	N	N	N	N	N	N	N	N	N	N	1	0	0	19	TT
2	N	N	N	N	N	N	N	N	N	N	N	N	N	N	N	N	N	N	N	N	0	0	0	20	TT	N	N	N	N	N	N	N	N	N	N	N	N	N	N	N	N	N	N	N	1	0	0	19	N
3	N	N	N	N	N	N	N	N	N	N	N	N	N	N	N	N	N	N	N	N	0	0	0	20	N	N	N	N	N	N	N	N	N	N	N	N	N	N	N	N	N	N	N	N	0	0	0	20	N
4	TC	TC	CC	N	N	N	N	N	N	N	N	N	N	N	N	N	N	N	N	N	0	2	1	17	N	N	N	N	N	N	N	N	N	N	N	N	N	N	N	N	N	N	N	N	0	0	0	20	TT
5	N	N	N	N	N	N	N	N	N	N	N	N	N	N	N	N	N	N	N	N	0	0	0	20	N	N	N	N	N	N	N	N	N	N	N	N	N	N	N	N	N	N	N	N	0	0	0	20	N
6	N	N	N	N	N	N	N	N	N	N	N	N	N	N	N	N	N	N	N	N	0	0	0	20	N	N	N	N	N	N	N	N	N	N	N	N	N	N	N	N	N	N	N	N	0	0	0	20	N
7	TC	N	N	N	N	N	N	N	N	N	N	N	N	N	N	N	N	N	N	N	0	1	0	19	TT	TC	N	N	N	N	N	N	N	N	N	N	N	N	N	N	N	N	N	N	1	1	0	18	TC
8	CC	N	N	N	N	N	N	N	N	N	N	N	N	N	N	N	N	N	N	N	0	0	1	19	N	N	N	N	N	N	N	N	N	N	N	N	N	N	N	N	N	N	N	N	0	0	0	20	TT
9	N	N	N	N	N	N	N	N	N	N	N	N	N	N	N	N	N	N	N	TT	1	0	0	19	N	N	N	N	N	N	N	N	N	N	N	N	N	N	N	N	N	N	N	N	0	0	0	20	N
10	N	N	N	N	N	N	N	N	N	N	N	N	N	N	N	N	N	N	N	CC	0	0	1	19	TC	N	N	N	N	N	N	N	N	N	N	N	N	N	N	N	N	N	N	N	0	1	0	19	N
11	CC	TT	N	N	N	N	N	N	N	N	N	N	N	N	N	N	N	N	N	N	1	0	1	18	TC	N	N	N	N	N	N	N	N	N	N	N	N	N	N	N	N	N	N	N	0	1	0	19	N
12	N	N	N	N	N	N	N	N	N	N	N	N	N	N	N	N	N	N	N	N	0	0	0	20	N	N	N	N	N	N	N	N	N	N	N	N	N	N	N	N	N	N	N	N	0	0	0	20	CC
13	N	N	N	N	N	N	N	N	N	N	N	N	N	N	N	N	N	N	N	N	0	0	0	20	N	N	N	N	N	N	N	N	N	N	N	N	N	N	N	N	N	N	N	N	0	0	0	20	N
14	N	N	N	N	N	N	N	N	N	N	N	N	N	N	N	N	N	N	N	N	0	0	0	20	N	N	N	N	N	N	N	N	N	N	N	N	N	N	N	N	N	N	N	N	0	0	0	20	N
15	N	N	N	N	N	N	N	N	N	N	N	N	N	N	N	N	N	N	N	N	0	0	0	20	N	N	N	N	N	N	N	N	N	N	N	N	N	N	N	N	N	N	N	N	0	0	0	20	N
		COUNT/NUCLEI ( TT )	COUNT/NUCLEI ( TC )	COUNT/NUCLEI ( CC )		COUNT/NUCLEI ( N )
	1	1	1	0		18
	2	0	0	0		20
	3	0	0	0		20
	4	0	2	1		17
	5	0	0	0		20
	6	0	0	0		20
	7	0	1	0		19
	8	0	0	1		19
	9	1	0	0		19
	10	0	0	1		19
	11	1	0	1		18
	12	0	0	0		20
	13	0	0	0		20
	14	0	0	0		20
	15	0	0	0		20
	16	1	0	0		19
	17	1	0	0		19
	18	0	0	0		20
	19	0	0	0		20
	20	0	0	0		20
	21	0	0	0		20
	22	1	1	0		18
	23	0	0	0		20
	24	0	0	0		20
	25	0	1	0		19
	26	0	1	0		19
	27	0	0	0		20
	28	0	0	0		20
	29	0	0	0		20
	30	0	0	0		20
	31	1	0	0		19
	32	0	0	0		20
	33	0	0	0		20
	34	2	1	0		17
	35	0	0	0		20
	36	0	0	0		20
	37	0	2	1		17
	38	1	2	0		17
	39	0	0	0		20
	40	0	0	0		20
	41	0	0	1		19
	42	0	0	1		19
	43	0	0	0		20
	44	0	0	1		19
	45	0	0	0		20
		TT	TC	CC		N
	TOTAL	10	12	8	TOTAL UNAFFECTED	870
	PERCENTAGE OF COUNTABLE	1.11111	1.33333	0.888889	PERCENTAGE OF COUNTABLE UNAFFECTED	96.6667
	AVERAGE	0.222222	0.266667	0.177778	AVERAGE	19.3333
	STDEV	0.471405	0.579969	0.386646	STDEV	0.953463
	NUCLEI COUNT >0	9	9	8	NUCLEI COUNT =20	26
	Percent of nuceli AFFECTED	20	20	17.7778	Percent of nuclei UNAFFECTED	57.7778
	Percent of nuceli unaffected	80	80	82.2222	Percent of nuclei affected	42.2222
		TT	TC	CC
	0	36	36	37
	0	80	80	82.2222
	1 to 4	9	9	8
	% 1 to 4	20	20	17.7778
	>4	0	0	0
	% >4	0	0	0
		USE FOR FIGURE
[truncated: 23 more columns]

## Sheet: FIG3M_wild_type
	Mid-pachytene												Late Pachytene									Diplotene
IMAGE #	WT 1	WT 2	WT 3									IMAGE #	WT 1	WT 2	WT 3						IMAGE #	WT 1	WT 2	WT 3
1	19	24	22									1	0	0	0						1	0	0	0
2	23	17	22									2	0	0	0						2	0	0	0
3	19	19	23									3	0	0	0						3	0	0	0
4	24	22	21									4	0	0	0						4	0	0	0
5	23	21	24									5	0	0	0						5	0	0	0
6	22	23	23									6	0	0	0						6	0	0	0
7	21	29	20									7	0	0	0						7	0	0	0
8	25	17	25									8	0	0	0						8	0	0	0
9	24	22	26									9	0	0	0						9	0	0	0
10	25	21	25									10	0	0	0						10	0	0	0
11	22	18	25									11	0	0	0						11	0	0	0
12	26	23	23									12	0	0	0						12	0	0	0
13	25	22										13	0	0	0						13	0	0	0
14	23	19										14	0	0	0						14	0	0	0
15	25	20										15	0	0	0						15	0	0	0
16	21	21										16									16
17	23	25										17									17
18	23	22										18									18
19	21	21										19									19
20	22	22										20									20
21	24	17										21									21
22	20	23										22									22
23	22	24										23									23
24	23	20										24									24
25	23	22										25									25
26	21	23										26									26
27	22	26										27									27
28	23	26										28									28
29	22	23										29									29
30	26	22										30									30
COUNT	30	30	12									COUNT	15	15	15						COUNT	15	15	15
Average	22.7333	21.8	23.25									Average	0	0	0						Average	0	0	0
STDEV	1.83704	2.77178	1.81534									STDEV	0	0	0						STDEV	0	0	0
		0-20	21-40	41-60	61-80	81-100	101-120	121-140	>140					0 to 10	11 to 20	21 to 30	31 to 40	>40					0 to 10	11 to 20	21 to 30	31 to 40	>40
1	19	Yes	No	No	No	No	No	No	No			1	0	Yes	No	No	No	No			1	0	Yes	No	No	No	No
2	23	No	Yes	No	No	No	No	No	No			2	0	Yes	No	No	No	No			2	0	Yes	No	No	No	No
3	19	Yes	No	No	No	No	No	No	No			3	0	Yes	No	No	No	No			3	0	Yes	No	No	No	No
4	24	No	Yes	No	No	No	No	No	No			4	0	Yes	No	No	No	No			4	0	Yes	No	No	No	No
5	23	No	Yes	No	No	No	No	No	No			5	0	Yes	No	No	No	No			5	0	Yes	No	No	No	No
6	22	No	Yes	No	No	No	No	No	No			6	0	Yes	No	No	No	No			6	0	Yes	No	No	No	No
7	21	No	Yes	No	No	No	No	No	No			7	0	Yes	No	No	No	No			7	0	Yes	No	No	No	No
8	25	No	Yes	No	No	No	No	No	No			8	0	Yes	No	No	No	No			8	0	Yes	No	No	No	No
9	24	No	Yes	No	No	No	No	No	No			9	0	Yes	No	No	No	No			9	0	Yes	No	No	No	No
10	25	No	Yes	No	No	No	No	No	No			10	0	Yes	No	No	No	No			10	0	Yes	No	No	No	No
11	22	No	Yes	No	No	No	No	No	No			11	0	Yes	No	No	No	No			11	0	Yes	No	No	No	No
12	26	No	Yes	No	No	No	No	No	No			12	0	Yes	No	No	No	No			12	0	Yes	No	No	No	No
13	25	No	Yes	No	No	No	No	No	No			13	0	Yes	No	No	No	No			13	0	Yes	No	No	No	No
14	23	No	Yes	No	No	No	No	No	No			14	0	Yes	No	No	No	No			14	0	Yes	No	No	No	No
15	25	No	Yes	No	No	No	No	No	No			15	0	Yes	No	No	No	No			15	0	Yes	No	No	No	No
16	21	No	Yes	No	No	No	No	No	No			1	0	Yes	No	No	No	No			1	0	Yes	No	No	No	No
17	23	No	Yes	No	No	No	No	No	No			2	0	Yes	No	No	No	No			2	0	Yes	No	No	No	No
18	23	No	Yes	No	No	No	No	No	No			3	0	Yes	No	No	No	No			3	0	Yes	No	No	No	No
1	24	No	Yes	No	No	No	No	No	No			4	0	Yes	No	No	No	No			4	0	Yes	No	No	No	No
2	17	Yes	No	No	No	No	No	No	No			5	0	Yes	No	No	No	No			5	0	Yes	No	No	No	No
3	19	Yes	No	No	No	No	No	No	No			6	0	Yes	No	No	No	No			6	0	Yes	No	No	No	No
4	22	No	Yes	No	No	No	No	No	No			7	0	Yes	No	No	No	No			7	0	Yes	No	No	No	No
5	21	No	Yes	No	No	No	No	No	No			8	0	Yes	No	No	No	No			8	0	Yes	No	No	No	No
6	23	No	Yes	No	No	No	No	No	No			9	0	Yes	No	No	No	No			9	0	Yes	No	No	No	No
7	29	No	Yes	No	No	No	No	No	No			10	0	Yes	No	No	No	No			10	0	Yes	No	No	No	No
8	17	Yes	No	No	No	No	No	No	No			11	0	Yes	No	No	No	No			11	0	Yes	No	No	No	No
9	22	No	Yes	No	No	No	No	No	No			12	0	Yes	No	No	No	No			12	0	Yes	No	No	No	No
10	21	No	Yes	No	No	No	No	No	No			13	0	Yes	No	No	No	No			13	0	Yes	No	No	No	No
11	18	Yes	No	No	No	No	No	No	No			14	0	Yes	No	No	No	No			14	0	Yes	No	No	No	No
12	23	No	Yes	No	No	No	No	No	No			15	0	Yes	No	No	No	No			15	0	Yes	No	No	No	No
13	22	No	Yes	No	No	No	No	No	No			1	0	Yes	No	No	No	No			1	0	Yes	No	No	No	No
14	19	Yes	No	No	No	No	No	No	No			2	0	Yes	No	No	No	No			2	0	Yes	No	No	No	No
15	20	Yes	No	No	No	No	No	No	No			3	0	Yes	No	No	No	No			3	0	Yes	No	No	No	No
16	21	No	Yes	No	No	No	No	No	No			4	0	Yes	No	No	No	No			4	0	Yes	No	No	No	No
17	25	No	Yes	No	No	No	No	No	No			5	0	Yes	No	No	No	No			5	0	Yes	No	No	No	No
18	22	No	Yes	No	No	No	No	No	No			6	0	Yes	No	No	No	No			6	0	Yes	No	No	No	No
19	21	No	Yes	No	No	No	No	No	No			7	0	Yes	No	No	No	No			7	0	Yes	No	No	No	No
1	22	No	Yes	No	No	No	No	No	No			8	0	Yes	No	No	No	No			8	0	Yes	No	No	No	No
2	22	No	Yes	No	No	No	No	No	No			9	0	Yes	No	No	No	No			9	0	Yes	No	No	No	No
3	23	No	Yes	No	No	No	No	No	No			10	0	Yes	No	No	No	No			10	0	Yes	No	No	No	No
4	21	No	Yes	No	No	No	No	No	No			11	0	Yes	No	No	No	No			11	0	Yes	No	No	No	No
5	24	No	Yes	No	No	No	No	No	No			12	0	Yes	No	No	No	No			12	0	Yes	No	No	No	No
6	23	No	Yes	No	No	No	No	No	No			13	0	Yes	No	No	No	No			13	0	Yes	No	No	No	No
7	20	Yes	No	No	No	No	No	No	No			14	0	Yes	No	No	No	No			14	0	Yes	No	No	No	No
8	25	No	Yes	No	No	No	No	No	No			15	0	Yes	No	No	No	No			15	0	Yes	No	No	No	No
9	26	No	Yes	No	No	No	No	No	No			Average	0								Average	0
10	25	No	Yes	No	No	No	No	No	No			STDEV	0								STDEV	0
11	25	No	Yes	No	No	No	No	No	No			COUNT	45								COUNT	45
12	23	No	Yes	No	No	No	No	No	No
13	0	Yes	No	No	No	No	No	No	No					0 to 10	11 to 20	21 to 30	31 to 40	>40	TOTAL				0 to 10	11 to 20	21 to 30	31 to 40	>40	TOTAL
14	0	Yes	No	No	No	No	No	No	No				COUNT	45	0	0	0	0	45			COUNT	45	0	0	0	0	45
15	0	Yes	No	No	No	No	No	No	No				Percentage	100	0	0	0	0	100			Percentage	100	0	0	0	0	100
16	0	Yes	No	No	No	No	No	No	No
17	0	Yes	No	No	No	No	No	No	No
18	0	Yes	No	No	No	No	No	No	No
19	0	Yes	No	No	No	No	No	No	No
Average	19.6071
STDEV	7.81997
COUNT	56
		0-20	21-40	41-60	61-80	81-100	101-120	121-140	>140	TOTAL
	COUNT	16	40	0	0	0	0	0	0	56
	Percentage	28.5714	71.4286	0	0	0	0	0	0	100
		0-40		41-80		81-120		>120		TOTAL
	COUNT	56		0		0		0		56
	Percentage	100		0		0		0		100

## Sheet: FIG3M_Cdk2_T160A
	Mid-pachytene												Diplotene
IMAGE #	WT 1	WT 2	WT 3									IMAGE #	WT 1	WT 2	WT 3
1	0	0	0									1	0	0	0
2	0	0	0									2	0	0	0
3	0	0	0									3	0	0	0
4	0	0	0									4	0	0	0
5	0	0	0									5	0	0	0
6	0	0	0									6	0	0	0
7	0	0	0									7	0	0	0
8	0	0	0									8	0	0	0
9	0	0	0									9	0	0	0
10	0	0	0									10	0	0	0
11	0	0	0									11	0	0	0
12	0	0	0									12	0	0	0
13	0	0	0									13	0	0	0
14	0	0	0									14	0	0	0
15	0	0	0									15	0	0	0
16	0	0	0									16
17	0	0	0									17
18	0	0	0									18
19		0	0									19
20												20
21												21
22												22
23												23
24												24
25												25
26												26
27												27
28												28
29												29
30												30
COUNT	18	19	19									COUNT	15	15	15
Average	0	0	0									Average	0	0	0
STDEV	0	0	0									STDEV	0	0	0
		0-20	21-40	41-60	61-80	81-100	101-120	121-140	>140					0 to 10	11 to 20	21 to 30	31 to 40	>40
1	0	Yes	No	No	No	No	No	No	No			1	0	Yes	No	No	No	No
2	0	Yes	No	No	No	No	No	No	No			2	0	Yes	No	No	No	No
3	0	Yes	No	No	No	No	No	No	No			3	0	Yes	No	No	No	No
4	0	Yes	No	No	No	No	No	No	No			4	0	Yes	No	No	No	No
5	0	Yes	No	No	No	No	No	No	No			5	0	Yes	No	No	No	No
6	0	Yes	No	No	No	No	No	No	No			6	0	Yes	No	No	No	No
7	0	Yes	No	No	No	No	No	No	No			7	0	Yes	No	No	No	No
8	0	Yes	No	No	No	No	No	No	No			8	0	Yes	No	No	No	No
9	0	Yes	No	No	No	No	No	No	No			9	0	Yes	No	No	No	No
10	0	Yes	No	No	No	No	No	No	No			10	0	Yes	No	No	No	No
11	0	Yes	No	No	No	No	No	No	No			11	0	Yes	No	No	No	No
12	0	Yes	No	No	No	No	No	No	No			12	0	Yes	No	No	No	No
13	0	Yes	No	No	No	No	No	No	No			13	0	Yes	No	No	No	No
14	0	Yes	No	No	No	No	No	No	No			14	0	Yes	No	No	No	No
15	0	Yes	No	No	No	No	No	No	No			15	0	Yes	No	No	No	No
16	0	Yes	No	No	No	No	No	No	No			1	0	Yes	No	No	No	No
17	0	Yes	No	No	No	No	No	No	No			2	0	Yes	No	No	No	No
18	0	Yes	No	No	No	No	No	No	No			3	0	Yes	No	No	No	No
1	0	Yes	No	No	No	No	No	No	No			4	0	Yes	No	No	No	No
2	0	Yes	No	No	No	No	No	No	No			5	0	Yes	No	No	No	No
3	0	Yes	No	No	No	No	No	No	No			6	0	Yes	No	No	No	No
4	0	Yes	No	No	No	No	No	No	No			7	0	Yes	No	No	No	No
5	0	Yes	No	No	No	No	No	No	No			8	0	Yes	No	No	No	No
6	0	Yes	No	No	No	No	No	No	No			9	0	Yes	No	No	No	No
7	0	Yes	No	No	No	No	No	No	No			10	0	Yes	No	No	No	No
8	0	Yes	No	No	No	No	No	No	No			11	0	Yes	No	No	No	No
9	0	Yes	No	No	No	No	No	No	No			12	0	Yes	No	No	No	No
10	0	Yes	No	No	No	No	No	No	No			13	0	Yes	No	No	No	No
11	0	Yes	No	No	No	No	No	No	No			14	0	Yes	No	No	No	No
12	0	Yes	No	No	No	No	No	No	No			15	0	Yes	No	No	No	No
13	0	Yes	No	No	No	No	No	No	No			1	0	Yes	No	No	No	No
14	0	Yes	No	No	No	No	No	No	No			2	0	Yes	No	No	No	No
15	0	Yes	No	No	No	No	No	No	No			3	0	Yes	No	No	No	No
16	0	Yes	No	No	No	No	No	No	No			4	0	Yes	No	No	No	No
17	0	Yes	No	No	No	No	No	No	No			5	0	Yes	No	No	No	No
18	0	Yes	No	No	No	No	No	No	No			6	0	Yes	No	No	No	No
19	0	Yes	No	No	No	No	No	No	No			7	0	Yes	No	No	No	No
1	0	Yes	No	No	No	No	No	No	No			8	0	Yes	No	No	No	No
2	0	Yes	No	No	No	No	No	No	No			9	0	Yes	No	No	No	No
3	0	Yes	No	No	No	No	No	No	No			10	0	Yes	No	No	No	No
4	0	Yes	No	No	No	No	No	No	No			11	0	Yes	No	No	No	No
5	0	Yes	No	No	No	No	No	No	No			12	0	Yes	No	No	No	No
6	0	Yes	No	No	No	No	No	No	No			13	0	Yes	No	No	No	No
7	0	Yes	No	No	No	No	No	No	No			14	0	Yes	No	No	No	No
8	0	Yes	No	No	No	No	No	No	No			15	0	Yes	No	No	No	No
9	0	Yes	No	No	No	No	No	No	No			Average	0
10	0	Yes	No	No	No	No	No	No	No			STDEV	0
11	0	Yes	No	No	No	No	No	No	No			COUNT	45
12	0	Yes	No	No	No	No	No	No	No
13	0	Yes	No	No	No	No	No	No	No					0 to 10	11 to 20	21 to 30	31 to 40	>40	TOTAL
14	0	Yes	No	No	No	No	No	No	No				COUNT	45	0	0	0	0	45
15	0	Yes	No	No	No	No	No	No	No				Percentage	100	0	0	0	0	100
16	0	Yes	No	No	No	No	No	No	No
17	0	Yes	No	No	No	No	No	No	No
18	0	Yes	No	No	No	No	No	No	No
19	0	Yes	No	No	No	No	No	No	No
Average	0
STDEV	0
COUNT	56
		0-20	21-40	41-60	61-80	81-100	101-120	121-140	>140	TOTAL
	COUNT	56	0	0	0	0	0	0	0	56
	Percentage	100	0	0	0	0	0	0	0	100
		0-40		41-80		81-120		>120		TOTAL
	COUNT	56		0		0		0		56
	Percentage	100		0		0		0		100

[truncated: 32 more sheets: FIG3N,O_wild_type, FIG3N,O_Cdk2_T160A, FIG4L_wild_type, FIG4L_Cdk2_T160A, FIG4L_Cdk2KO, FIG4X_wild_type, FIG4X_Cdk2_T160A, FIG4X_Cdk2KO, FIG5I_wild_type, FIG5I_Cdk2_T160A, FIG5J_wild_type, FIG5J_Cdk2_T160A, FIG6G_wild_type, FIG6G_Cdk2_T160A, FIG7G, FIG7H, Fig 7I, FIG7J_data, FIG7J_stats, FIG7L …]
