# Supplementary material for: A novel function for CDK2 activity at meiotic crossover sites
Source: PLoS Biol. 2020 Oct 19;18(10):e3000903. doi: 10.1371/journal.pbio.3000903 (PMC7595640; doi:10.1371/journal.pbio.3000903)
Supplement: S1 Table — All primary and secondary antibodies used in this study are listed, including the dilution used, the source, and the catalog number. (XLSX) [file pbio.3000903.s002.xlsx]

## Sheet: Sheet1
			S1 Table
			Primary antibody	Company	Catalog number	Dilution
			SYCP3	Santa Cruz	Sc-20845 now discontinued	1/150
			SYCP1	Abcam	Ab15087, now discontinued	1/150, 1/500
			H3K9me3	Abcam	Ab8898	1/200
			H1t	Gift from Mary Ann Handel laboratory	Gift from Mary Ann Handel laboratory	1/500
			Phospho-H3S10	Cell Signalling	#9701	1/200
			RAP1	Santa Cruz	Sc-2819, now discontinued	1/150
			Anti-Centomere IgG (ACA)	Antibodies incorporated	#15-234-001	1/200
			CDK2	Santa Cruz	Sc-6248	1/50
			SpeedyA	Philipp Kaldis Laboratory (In-house)	Philipp Kaldis Laboratory (In-house)	1/300
			Phospho-YH2AX	EMD Millipore	#07-164	1/500
			RPA2	Cell Signalling	#2208	1/100
			RAD51	Sigma-Aldrich	PC130	1/100
			MSH4	Abcam	Ab58666	1/50
			SYCP3	Santa Cruz	Sc-74569, now discontinued	1/150
			RNF212	Gift from Neil Hunter laboratory	Gift from Neil Hunter laboratory	1/75
			MLH1	BD Pharmingen	#551091	1/50
			SYCP3	Abcam	ab15093	1/500
			SYCP3	Abcam	ab97672	1/500
			Phospho-YH2AX	EMD Millipore	# 05-636	1/500
			CDK2	Abcam	ab7954-1	1/50
			MLH1	BD Pharmingen	#550838	1/50
			Secondary antibody	Company	Catalog number	Dilution
			Alexa Fluor Donkey anti-Goat 555	Invitrogen	# A-21432	1/500
			Alexa Fluor Donkey anti-Rat 488	Invitrogen	# A-21208	1/500
			Alexa Fluor Donkey anti-Mouse 488	Invitrogen	# A32766	1/500
			Alexa Fluor Donkey anti-Rabbit 488	Invitrogen	# A32790	1/500
			Alexa Fluor Goat anti-Human 647	Invitrogen	# A-21445	1/500
			Alexa Fluor Goat anti-Guinea pig 488	Invitrogen	# A-11073	1/500
			Alexa Fluor Goat anti-Mouse 647	Invitrogen	# A32728	1/501
